# Supplementary material for: Microtiming in Swing and Funk affects the body movement behavior of music expert listeners
Source: Front Psychol. 2015 Aug 20;6:1232. doi: 10.3389/fpsyg.2015.01232 (PMC4542135; doi:10.3389/fpsyg.2015.01232)
Supplement: Supplementary file 1 [file Stimuli.ZIP]

Archive with 25 entries (24 files):
- PDs/
- PDs/Funk_Expanded_000.mp3
- PDs/Funk_Expanded_020.mp3
- PDs/Funk_Expanded_040.mp3
- PDs/Funk_Expanded_060.mp3
- PDs/Funk_Expanded_080.mp3
- PDs/Funk_Expanded_100.mp3
- PDs/Funk_Reduced_000.mp3
- PDs/Funk_Reduced_020.mp3
- PDs/Funk_Reduced_040.mp3
- PDs/Funk_Reduced_060.mp3
- PDs/Funk_Reduced_080.mp3
- PDs/Funk_Reduced_100.mp3
- PDs/Swing_Expanded_000.mp3
- PDs/Swing_Expanded_020.mp3
- PDs/Swing_Expanded_040.mp3
- PDs/Swing_Expanded_060.mp3
- PDs/Swing_Expanded_080.mp3
- PDs/Swing_Expanded_100.mp3
- PDs/Swing_Reduced_000.mp3
- PDs/Swing_Reduced_020.mp3
- PDs/Swing_Reduced_040.mp3
- PDs/Swing_Reduced_060.mp3
- PDs/Swing_Reduced_080.mp3
- PDs/Swing_Reduced_100.mp3
